# Supplementary material for: Single-cell transcriptomics reveals immunosuppressive microenvironment and highlights tumor-promoting macrophage cells in Glioblastoma
Source: PLoS One. 2025 Apr 7;20(4):e0312764. doi: 10.1371/journal.pone.0312764 (PMC11975071; doi:10.1371/journal.pone.0312764)
Supplement: S1 Table — (XLSX) [file pone.0312764.s003.xlsx]

## Sheet: Sheet1
Supplementary Table 1: Clinical information of the GBM patients from two published articles
Abdelfattah et al. 2022
Name	Sample ID	Diagnosis	Grade	Sex	MGMT status	IDH status	Notes	mutations (clinical pathology)
rGBM-01	CNSTM-068	recurrent GBM	IV	F	methylated	wt	left temporo-occiptal lobe	NF1, PTEN, RB1, p53
ndGBM-01	CNSTM 070	GBM	IV	M	-	wt	enhancing tumor in the right anterior lobe	PTEN*
ndGBM-02	CNSTM-096	GBM	IV	M	-	wt	anterior frontal lobe	P53, NF1*
rGBM-02	CNSTM-375	recurrent GBM	IV	M	-	wt	right frontal lobe	-
rGBM-03	CNSTM-379	recurrent GBM	IV	M	-	-	enhancing mass in the posterior corpus callosum and bilateral paracentral parietal lobes and mass effect on adjacent brain and ventricles	-
rGBM-04	CNSTM-390	recurrent GBM	IV	M	unmethylated	wt	a large enhancing lesion in the left frontal lobe	GFAP, p53
ndGBM-03	CNSTM-394	*GBM	IV	F	unmethylated	wt	a mass in the left parieto-occipital region	TERT,PIK3CA, PTEN
rGBM-05	CNSTM-397	recurrent GBM	IV	F	methylated	wt	left temporal tumor	TERT, p53
ndGBM-04	MDAG-4	GBM	IV	F	methylated	wt	Large enhancing right parietal lobe lesion	EGFR-SEPT14.E24S10, EGFR TERT
ndGBM-05	MDAG-6	GBM	IV	M	Not obtained	wt	Large right enahncing frontal lesion	Nuclear expression pf p53 in a minor subset (10%)
ndGBM-06	MDAG-7	GBM	IV	M	unmethylated	wt	Large left enhancing frontal lesion	p52, TERT, CDKN2A, NF1
ndGBM-07	MDAG-9	GBM	IV	F	Not obtained	wt	right basal ganglia necrotic mass	PTEN, p53
ndGBM-08	MDAG-10	GBM	IV	M	Not obtained	wt	Right temporal insular mass	PIK3R1, MDM2, CDK4
ndGBM-09	MDAG-12	GBM	IV	M	methylated	wt		FGFR, CDK4, MDM2
ndGBM-10	MDAG-1	GBM	IV	F	methylated	wt	Large left enhancing frontal lesion	FGFR3-TACC fusion
ndGBM-11	CNSTM 081	GBM	IV	F	-	wt	left temporal lobe
* residual tumor resected after second surgery
Multi-regional sample fragment information
Name	Sample ID	fragments	Diagnosis	Grade	Sex	exome-seq	mutations (WES)	Notes
ndGBM-01	CNSTM 070	A	GBM	IV	M	yes	11 mutations (8 SNV, 3 Ins/Del) including NPAS4, CABP2, TP53, KIF4B genes	enhancing region in the anterior temporal lobe
		C				yes	21 mutations (17 SNV, 4 Ins/Del) including NPAS4, CABP2, TP53, ODC1, MSH2, PCDH19 genes	necrotic region in mid temporal lobe
		D				yes	11 mutations (8 SNV, 3 Ins/Del) including NPAS4, CABP2, TP53 genes	necrotic region in mid temporal lobe
		F				yes	14 mutations (12 SNV, 2 Ins/Del) including NPAS4, CABP2, TP53 genes	non enhancing region
ndGBM-02	CNSTM-096	1	GBM	IV	M	yes	13 mutations (5 SNV, 8 Ins/Del) including PUSL1, BMI1, NF1, EP300, PMM1 genes	necrotic region in the frontal lobe
		2				yes	11 mutations (1 SNV, 10 Ins/Del) including PUSL1, PMM1, OR8D1, IRS2, SHANK3 genes	tumor margin
		4				yes	15 mutations (5 SNV, 10 Ins/Del) including PUSL1, PMM1, BMI1, NF1, EP300, HSCB genes	invading region in corpus callosum
		5				yes	13 mutations (4 SNV, 9 Ins/Del) including PUSL1, BMI1, NF1, EP300, genes	highly infiltrative region in corpus callosum
ndGBM-03	CNSTM-394	1	*GBM	IV	F			a mass in the left parieto-occipital region
		2
		3
ndGBM-11	CNSTM 081	A	GBM	IV	F	yes		T2 flair region, non-enhancing and infiltrative, left temporal lobe
		B				yes		non enhancing infiltrative
		C				yes		non enhancing infiltrative
		D				yes		non enhancing infiltrative
rGBM-01	CNSTM-068	A	recurrent GBM	IV	F	yes	24 mutations (14 SNV, 10 Ins/Del) including RB1, NF1, SYMPK, TGM2, MUC17 genes	left temporo-occiptal lobe
		B				yes	28 mutations (19 SNV, 9 Ins/Del) including RB1, NF1, SYMPK, TGM2, CSNK1G1, SEMA4F, PTPN18, GRM2 genes
		C				yes	22 mutations (12 SNV, 10 Ins/Del) including RB1, NF1, SYMPK, TGM2, MUC17, MCF2L2 genes
		D				yes	21 mutations (14 SNV, 7 Ins/Del) including RB1, NF1, SYMPK, TGM2, CSMD3 genes
rGBM-02	CNSTM-375	2	recurrent GBM	IV	M			right frontal lobe
		3
		4
		5
rGBM-03	CNSTM-379	1	recurrent GBM	IV	M			enhancing mass in the posterior corpus callosum and bilateral paracentral parietal lobes and mass effect on adjacent brain and ventricles
		2
		3
rGBM-04	CNSTM-390	1	recurrent GBM	IV	M			a large enhancing lesion in the left frontal lobe
		2
		3
		4
rGBM-05	CNSTM-397	1	recurrent GBM	IV	F			left temporal tumor
		2
		3
Ravi et al 2022Ravi et al
ID	Region	Age	Histology	IDH	Sex	scRNAseq	Spatial Transcriptomics
#154UKF	parietal		GBM	IDH-wt	m	1	0
#185UKF	frontal		GBM	IDH-mut	m	1	0
#192UKF	parietal		GBM	IDH-wt	w	1	0
#194UKF	temporal		GBM	IDH-wt	m	1	0
#234UKF	parietal		GBM	IDH-wt	w	1	0
#294UKF	temporal		GBM	IDH-wt	m	1	0
#317UKF	temporal		GBM	IDH-wt	w	1	0
#322UKF	frontal		GBM	IDH-wt	w	1	0
#212UKF	parietal		GBM	IDH-wt	w	0	1
#217UKF	temporal		GBM	IDH-wt	m	0	1
#218UKF	temporal		GBM	IDH-wt	m	0	1
	Age	40-49
		50-59
		60-69
		>70
