# Supplementary material for: Single-cell transcriptomics reveals immunosuppressive microenvironment and highlights tumor-promoting macrophage cells in Glioblastoma
Source: PLoS One. 2025 Apr 7;20(4):e0312764. doi: 10.1371/journal.pone.0312764 (PMC11975071; doi:10.1371/journal.pone.0312764)
Supplement: S2 Table — (XLSX) [file pone.0312764.s004.xlsx]

## Sheet: M1_M2_geneset
M1_Polarization		M2_Polarization		Pro_inflammatory
IL12		ARG1		IL1B
IL23		ARG2		TNF
TNF		IL10		CCL2
IL6		CD32		CCL3
CD86		CD163		CCL5
IL1B		CD23		CCL7
MARCO		CD200R1		CCL8
NOS2		PDCD1LG2		CCL13
CD64		CD274		CCL17
CD80		MARCO		CCL22
CXCL9		CSF1R
CXCL10		CD206
CXCL11		IL1RN
CD86		IL1R2
IL1A		IL4R
CCL5		CCL4
IRF5		CCL13
IRF1		CCL20
CD40		CCL17
IDO1		CCL18
KYNU		CCL22
CCR7		CCL24
		LYVE1
		VEGFA
		VEGFB
		VEGFC
		VEGFD
		EGF
		CTSA
		CTSB
		CSTC
		CTSD
		TGFB1
		TGFB2
		TGFB3
		MMP14
		MMP19
		MMP9
		CLEC7A
		WNT7B
		FASL
		TNFSF12
		TNFSF8
		CD276
		VTCN1
		MSR1
		FN1
		IRF4

## Sheet: T_cyto_exh_treg_geneset
Single-cell RNA sequencing reveals intrahepatic and peripheral immune characteristics related to disease phases in HBV-infected patients	doi:10.1136/gutjnl-2021-325915
T cells
naïve	exhaustion	cytotoxic	inflammatory	effector	regulatory
CCR7	HAVCR2	PRF1	IRF1	GZMA	TNFRSF9
TCF7	CXCL13	IFNG	CD8A	GZMB	FOXP3
LEF1	CCL3	GNLY	CCL2	PRF1	CTLA4
SELL	SIRPG	NKG7	CCL3	EOMES	CCR8
	IFNG	GZMB	CCL4	IFNG	ADORA2A
	TIGIT	GZMA	CXCL9	TNF	REL
	GZMB	GZMH	CXCL10	CXCL9	TGFB1
	PDCD1	KLRK1	ICOS	CXCL10	HELIOS
	PARK7	KLRB1	GZMK	CD8A
	TNFRSF9	KLRD1	HLA-DMA	CD4
	ACP5	CTSW	HLA-DMB	FOXP3
	CTLA4	CST7	HLA-DOA	ICOS
	RBPJ		HLA-DOB	CTLA4
	MIR155
	CXCR6
	CD27
	FKBP1A
	BST2
	TPI1
	MIR155HG
	PTTG1
	CD63
	SAMSN1
	RGS1
	CD27-AS1
	ITGAE
	MIR4632
	HLA-DRA
	IGFLR1
	KRT86
	ENTPD1
	DUSP4
	SIT1
	TOX
	PHLDA1
	CCND2
	GPR25
	LAYN
	PRDX5
	SARDH
	FASLG
	MIR3917
	ANXA5
	CTSD
	PDIA6
	RANBP1
	FKBP1A-SDCBP2
	COTL1
	TNFRSF1B
	IDH2
	CD38
	CD82
	LAG3
	MIR497HG
	APOBEC3C
	ITM2A
	COX5A
	IFI35
	NDFIP2
	TNFRSF18
	KRT81
	DNPH1
	RGS2
	HMGN1
	DYNLL1
	SNRPB
	STRA13
	SYNGR2
	RAB27A
	PSMC3
	GALM
	FABP5
	UBE2L6
	MYO7A
	PRDX3
	DDIT4
	STMN1
	CDK2AP2
	VCAM1
	SNAP47
	PSMB3
	ISG15
	HLA-DRB5
	CKS2
	TNIP3
	CD7
	PSMD4
	ATP6V1C2
	PSMD8
	HLA-DRB6
